# Supplementary material for: Genecentric: a package to uncover graph-theoretic structure in high-throughput epistasis data
Source: BMC Bioinformatics. 2013 Jan 18;14:23. doi: 10.1186/1471-2105-14-23 (PMC3614884; doi:10.1186/1471-2105-14-23)
Supplement: Additional file 1 — All BPMs generated with GO enrichment. A full list of BPMs generated by Genecentric from E-MAP data with 374 genes involved in various aspects of plasma-membrane biology, including endocytosis, signaling, lipid metabolism and eisome function. [file 1471-2105-14-23-S1.gobpm]

> BPM0/Module0
arl1p	vps35p	get3p	arl3p	sys1p	got1p	pep8p	sft2p	mnn1p	vps17p
GO:0045184	0.001000	9/10	establishment of protein localization	arl1p vps35p get3p arl3p sys1p got1p pep8p sft2p vps17p
GO:0015031	0.001000	9/10	protein transport	arl1p vps35p get3p arl3p sys1p got1p pep8p sft2p vps17p
GO:0005794	0.004000	7/10	Golgi apparatus	arl1p get3p arl3p sys1p got1p sft2p mnn1p
GO:0046907	0.004000	9/10	intracellular transport	arl1p vps35p get3p arl3p sys1p got1p pep8p sft2p vps17p
GO:0051649	0.007000	9/10	establishment of localization in cell	arl1p vps35p get3p arl3p sys1p got1p pep8p sft2p vps17p
GO:0016197	0.011000	6/10	endosome transport	vps35p sys1p got1p pep8p sft2p vps17p
GO:0043001	0.019000	3/10	Golgi to plasma membrane protein transport	arl1p arl3p sys1p
GO:0030904	0.019000	3/10	retromer complex	vps35p vps17p pep8p
GO:0048193	0.029000	6/10	Golgi vesicle transport	arl1p get3p arl3p sys1p got1p sft2p
GO:0016192	0.032000	9/10	vesicle-mediated transport	arl1p vps35p get3p arl3p sys1p got1p pep8p sft2p vps17p
> BPM0/Module1
cog6p	cog5p	cog8p	pib2p	cog7p
GO:0006891	0.000000	4/5	intra-Golgi vesicle-mediated transport	cog6p cog5p cog8p cog7p
GO:0017119	0.000000	4/5	Golgi transport complex	cog6p cog5p cog8p cog7p
GO:0032258	0.000000	4/5	CVT pathway	cog6p cog5p cog8p cog7p
GO:0000139	0.004000	4/5	Golgi membrane	cog6p cog5p cog8p cog7p
GO:0072666	0.028000	4/5	establishment of protein localization to vacuole	cog6p cog5p cog8p cog7p
GO:0006623	0.028000	4/5	protein targeting to vacuole	cog6p cog5p cog8p cog7p
GO:0072594	0.033000	4/5	establishment of protein localization to organelle	cog6p cog5p cog8p cog7p
GO:0006605	0.034000	4/5	protein targeting	cog6p cog5p cog8p cog7p
> BPM1/Module0
cog6p	ric1p	mrp8p	cog5p	cog7p	snc1p	cog8p	gcs1p	pib2p	sro7p
GO:0017119	0.000000	4/10	Golgi transport complex	cog6p cog5p cog8p cog7p
GO:0006891	0.001000	4/10	intra-Golgi vesicle-mediated transport	cog6p cog5p cog8p cog7p
GO:0044431	0.002000	7/10	Golgi apparatus part	cog6p ric1p snc1p cog5p cog7p cog8p gcs1p
GO:0048193	0.003000	7/10	Golgi vesicle transport	cog6p cog7p snc1p cog5p cog8p gcs1p sro7p
GO:0032258	0.005000	4/10	CVT pathway	cog6p cog5p cog8p cog7p
GO:0000139	0.009000	5/10	Golgi membrane	cog6p cog5p cog8p ric1p cog7p
GO:0005794	0.022000	6/10	Golgi apparatus	cog6p ric1p cog5p cog7p cog8p gcs1p
GO:0046907	0.022000	8/10	intracellular transport	cog6p ric1p snc1p cog5p cog7p cog8p gcs1p sro7p
GO:0016192	0.032000	9/10	vesicle-mediated transport	cog6p ric1p snc1p cog5p cog7p cog8p gcs1p pib2p sro7p
> BPM1/Module1
arl1p	vps35p	get3p	arl3p	sys1p	sro77p	pep8p	sft2p	got1p	snc2p	vps13p	vps17p
GO:0006893	0.000000	5/12	Golgi to plasma membrane transport	arl1p snc2p sro77p arl3p sys1p
GO:0006892	0.000000	7/12	post-Golgi vesicle-mediated transport	arl1p snc2p arl3p sys1p got1p sro77p sft2p
GO:0016192	0.000000	12/12	vesicle-mediated transport	arl1p vps35p get3p arl3p sys1p sro77p pep8p sft2p got1p snc2p vps13p vps17p
GO:0046907	0.000000	12/12	intracellular transport	arl1p vps35p get3p arl3p sys1p sro77p pep8p sft2p got1p snc2p vps13p vps17p
GO:0048193	0.000000	8/12	Golgi vesicle transport	arl1p snc2p get3p arl3p sys1p got1p sro77p sft2p
GO:0016197	0.000000	7/12	endosome transport	vps35p sys1p got1p pep8p sft2p vps13p vps17p
GO:0045184	0.000000	10/12	establishment of protein localization	arl1p vps35p get3p arl3p sys1p got1p pep8p sft2p vps13p vps17p
GO:0051649	0.000000	12/12	establishment of localization in cell	arl1p vps35p get3p arl3p sys1p sro77p pep8p sft2p got1p snc2p vps13p vps17p
GO:0015031	0.000000	10/12	protein transport	arl1p vps35p get3p arl3p sys1p got1p pep8p sft2p vps13p vps17p
GO:0005794	0.009000	7/12	Golgi apparatus	arl1p get3p arl3p sys1p got1p sft2p vps13p
GO:0043001	0.038000	3/12	Golgi to plasma membrane protein transport	arl1p arl3p sys1p
GO:0030904	0.038000	3/12	retromer complex	vps35p vps17p pep8p
> BPM2/Module0
cog6p	ypt7p	cog7p	mvb12p	ypt52p	cog5p	ccz1p	arf3p	cog8p	ent3p	ypt53p
GO:0017119	0.000000	4/11	Golgi transport complex	cog6p cog5p cog8p cog7p
GO:0046907	0.000000	11/11	intracellular transport	cog6p ypt7p cog7p mvb12p ypt52p cog5p ccz1p arf3p cog8p ent3p ypt53p
GO:0072594	0.000000	8/11	establishment of protein localization to organelle	cog6p cog7p mvb12p cog5p ccz1p ypt52p cog8p ypt53p
GO:0006886	0.000000	9/11	intracellular protein transport	cog6p cog7p mvb12p ypt52p cog5p ccz1p arf3p cog8p ypt53p
GO:0072666	0.000000	8/11	establishment of protein localization to vacuole	cog6p cog7p mvb12p cog5p ccz1p ypt52p cog8p ypt53p
GO:0006623	0.000000	8/11	protein targeting to vacuole	cog6p cog7p mvb12p cog5p ccz1p ypt52p cog8p ypt53p
GO:0045184	0.000000	11/11	establishment of protein localization	cog6p ypt7p cog7p mvb12p ypt52p cog5p ccz1p arf3p cog8p ent3p ypt53p
GO:0007034	0.000000	10/11	vacuolar transport	cog6p ypt7p cog7p mvb12p cog5p ccz1p ypt52p cog8p ent3p ypt53p
GO:0051649	0.000000	11/11	establishment of localization in cell	cog6p ypt7p cog7p mvb12p ypt52p cog5p ccz1p arf3p cog8p ent3p ypt53p
GO:0015031	0.000000	11/11	protein transport	cog6p ypt7p cog7p mvb12p ypt52p cog5p ccz1p arf3p cog8p ent3p ypt53p
GO:0006605	0.000000	8/11	protein targeting	cog6p cog7p mvb12p cog5p ccz1p ypt52p cog8p ypt53p
GO:0006891	0.001000	4/11	intra-Golgi vesicle-mediated transport	cog6p cog5p cog8p cog7p
GO:0032258	0.003000	4/11	CVT pathway	cog6p cog5p cog8p cog7p
GO:0016192	0.014000	10/11	vesicle-mediated transport	cog6p ypt7p cog7p ypt52p cog5p mvb12p arf3p cog8p ent3p ypt53p
GO:0005525	0.032000	4/11	GTP binding	ypt7p ypt52p arf3p ypt53p
GO:0019001	0.032000	4/11	guanyl nucleotide binding	ypt7p ypt52p arf3p ypt53p
GO:0003924	0.032000	4/11	GTPase activity	ypt7p ypt52p arf3p ypt53p
GO:0032561	0.032000	4/11	guanyl ribonucleotide binding	ypt7p ypt52p arf3p ypt53p
GO:0005794	0.046000	6/11	Golgi apparatus	cog6p cog7p cog5p arf3p cog8p ent3p
GO:0048193	0.050000	6/11	Golgi vesicle transport	cog6p ypt7p cog7p cog5p cog8p ent3p
> BPM2/Module1
arl1p	vps35p	get3p	arl3p	ypt31p	bor1p	sys1p	got1p	pep8p	sft2p	vps17p	hypothetical protein yol019w
GO:0046907	0.000000	11/12	intracellular transport	arl1p vps35p get3p arl3p ypt31p bor1p sys1p got1p pep8p sft2p vps17p
GO:0045184	0.000000	11/12	establishment of protein localization	arl1p vps35p get3p arl3p ypt31p bor1p sys1p got1p pep8p sft2p vps17p
GO:0015031	0.000000	11/12	protein transport	arl1p vps35p get3p arl3p ypt31p bor1p sys1p got1p pep8p sft2p vps17p
GO:0051649	0.001000	11/12	establishment of localization in cell	arl1p vps35p get3p arl3p ypt31p bor1p sys1p got1p pep8p sft2p vps17p
GO:0016197	0.002000	7/12	endosome transport	vps35p ypt31p sys1p got1p pep8p sft2p vps17p
GO:0005794	0.016000	7/12	Golgi apparatus	arl1p get3p arl3p ypt31p sys1p got1p sft2p
GO:0048193	0.018000	7/12	Golgi vesicle transport	arl1p get3p arl3p ypt31p sys1p got1p sft2p
GO:0042147	0.035000	4/12	retrograde transport, endosome to Golgi	vps35p ypt31p vps17p pep8p
GO:0043001	0.049000	3/12	Golgi to plasma membrane protein transport	arl1p arl3p sys1p
GO:0030904	0.049000	3/12	retromer complex	vps35p vps17p pep8p
> BPM3/Module0
arl1p	vps35p	gsf2p	get3p	are2p	sft2p	got1p	scs7p	pep8p	vps17p
GO:0030904	0.018000	3/10	retromer complex	vps35p vps17p pep8p
> BPM3/Module1
cog6p	cog5p	cog8p	cog7p
GO:0006891	0.000000	4/4	intra-Golgi vesicle-mediated transport	cog6p cog5p cog8p cog7p
GO:0017119	0.000000	4/4	Golgi transport complex	cog6p cog5p cog8p cog7p
GO:0072666	0.000000	4/4	establishment of protein localization to vacuole	cog6p cog5p cog8p cog7p
GO:0000139	0.000000	4/4	Golgi membrane	cog6p cog5p cog8p cog7p
GO:0032258	0.000000	4/4	CVT pathway	cog6p cog5p cog8p cog7p
GO:0006623	0.000000	4/4	protein targeting to vacuole	cog6p cog5p cog8p cog7p
GO:0072594	0.002000	4/4	establishment of protein localization to organelle	cog6p cog5p cog8p cog7p
GO:0006605	0.002000	4/4	protein targeting	cog6p cog5p cog8p cog7p
GO:0005794	0.014000	4/4	Golgi apparatus	cog6p cog5p cog8p cog7p
GO:0044431	0.014000	4/4	Golgi apparatus part	cog6p cog5p cog8p cog7p
GO:0007034	0.018000	4/4	vacuolar transport	cog6p cog5p cog8p cog7p
GO:0048193	0.018000	4/4	Golgi vesicle transport	cog6p cog5p cog8p cog7p
> BPM4/Module0
cog6p	ric1p	mrp8p	eis1p	arf1p	cog5p	pib2p	cog7p	cog8p	gcs1p
GO:0006891	0.000000	5/10	intra-Golgi vesicle-mediated transport	cog6p cog5p cog8p cog7p arf1p
GO:0017119	0.000000	4/10	Golgi transport complex	cog6p cog5p cog8p cog7p
GO:0044431	0.001000	7/10	Golgi apparatus part	cog6p ric1p arf1p cog5p cog7p cog8p gcs1p
GO:0005794	0.002000	7/10	Golgi apparatus	cog6p ric1p arf1p cog5p cog7p cog8p gcs1p
GO:0032258	0.004000	4/10	CVT pathway	cog6p cog5p cog8p cog7p
GO:0000139	0.009000	5/10	Golgi membrane	cog6p cog5p cog8p ric1p cog7p
GO:0048193	0.022000	6/10	Golgi vesicle transport	cog6p cog7p arf1p cog5p cog8p gcs1p
> BPM4/Module1
arl1p	vps35p	gsf2p	arl3p	sys1p	apl5p	get3p	pep8p	sft2p	got1p	are1p	scs7p	vps13p	vps17p
GO:0045184	0.006000	11/14	establishment of protein localization	arl1p vps35p get3p arl3p sys1p apl5p got1p pep8p sft2p vps13p vps17p
GO:0015031	0.006000	11/14	protein transport	arl1p vps35p get3p arl3p sys1p apl5p got1p pep8p sft2p vps13p vps17p
GO:0046907	0.007000	11/14	intracellular transport	arl1p vps35p get3p arl3p sys1p apl5p got1p pep8p sft2p vps13p vps17p
GO:0005794	0.008000	8/14	Golgi apparatus	arl1p get3p arl3p sys1p apl5p got1p sft2p vps13p
GO:0016197	0.012000	7/14	endosome transport	vps35p sys1p got1p pep8p sft2p vps13p vps17p
GO:0051649	0.013000	11/14	establishment of localization in cell	arl1p vps35p get3p arl3p sys1p apl5p got1p pep8p sft2p vps13p vps17p
GO:0008104	0.035000	4/14	protein localization	vps13p gsf2p arl3p get3p
GO:0043231	0.039000	14/14	intracellular membrane-bounded organelle	arl1p vps35p gsf2p arl3p sys1p apl5p get3p pep8p sft2p got1p are1p scs7p vps13p vps17p
GO:0043227	0.039000	14/14	membrane-bounded organelle	arl1p vps35p gsf2p arl3p sys1p apl5p get3p pep8p sft2p got1p are1p scs7p vps13p vps17p
GO:0048193	0.047000	7/14	Golgi vesicle transport	arl1p get3p arl3p sys1p apl5p got1p sft2p
GO:0006892	0.050000	6/14	post-Golgi vesicle-mediated transport	arl1p arl3p sys1p apl5p got1p sft2p
> BPM5/Module0
arl1p	vps35p	gsf2p	arl3p	ypt31p	sys1p	vps17p	get3p	pep8p	sft2p	got1p	snc2p	scs7p	vps13p	mnn1p	vps29p	are2p
GO:0016197	0.000000	9/17	endosome transport	vps35p ypt31p sys1p vps17p got1p pep8p sft2p vps13p vps29p
GO:0046907	0.000000	13/17	intracellular transport	arl1p vps35p get3p arl3p ypt31p sys1p vps17p got1p pep8p sft2p snc2p vps13p vps29p
GO:0005794	0.002000	9/17	Golgi apparatus	arl1p get3p arl3p ypt31p sys1p got1p sft2p vps13p mnn1p
GO:0045184	0.002000	12/17	establishment of protein localization	arl1p vps35p get3p arl3p ypt31p sys1p vps17p got1p pep8p sft2p vps13p vps29p
GO:0030904	0.002000	4/17	retromer complex	vps35p vps29p vps17p pep8p
GO:0051649	0.002000	13/17	establishment of localization in cell	arl1p vps35p get3p arl3p ypt31p sys1p vps17p got1p pep8p sft2p snc2p vps13p vps29p
GO:0015031	0.002000	12/17	protein transport	arl1p vps35p get3p arl3p ypt31p sys1p vps17p got1p pep8p sft2p vps13p vps29p
GO:0042147	0.004000	5/17	retrograde transport, endosome to Golgi	vps29p vps35p ypt31p vps17p pep8p
GO:0043231	0.007000	17/17	intracellular membrane-bounded organelle	arl1p vps35p gsf2p arl3p ypt31p sys1p vps17p get3p pep8p sft2p got1p snc2p scs7p vps13p mnn1p vps29p are2p
GO:0043227	0.007000	17/17	membrane-bounded organelle	arl1p vps35p gsf2p arl3p ypt31p sys1p vps17p get3p pep8p sft2p got1p snc2p scs7p vps13p mnn1p vps29p are2p
GO:0030906	0.017000	3/17	retromer complex, inner shell	vps35p vps29p pep8p
GO:0048193	0.039000	8/17	Golgi vesicle transport	arl1p snc2p get3p arl3p ypt31p sys1p got1p sft2p
> BPM5/Module1
cog6p	ric1p	mrp8p	vps41p	eis1p	arf1p	arf3p	cog5p	ypt52p	cog7p	cog8p	gcs1p	snc1p	pib2p	ent3p
GO:0005794	0.000000	9/15	Golgi apparatus	cog6p ric1p arf1p arf3p cog5p cog7p cog8p gcs1p ent3p
GO:0006891	0.000000	5/15	intra-Golgi vesicle-mediated transport	cog6p cog5p cog8p cog7p arf1p
GO:0046907	0.000000	12/15	intracellular transport	cog6p ric1p snc1p vps41p arf1p arf3p cog5p ypt52p cog7p cog8p gcs1p ent3p
GO:0051649	0.002000	12/15	establishment of localization in cell	cog6p ric1p snc1p vps41p arf1p arf3p cog5p ypt52p cog7p cog8p gcs1p ent3p
GO:0017119	0.002000	4/15	Golgi transport complex	cog6p cog5p cog8p cog7p
GO:0016192	0.003000	13/15	vesicle-mediated transport	cog6p ric1p snc1p vps41p arf1p arf3p cog5p ypt52p cog7p cog8p gcs1p pib2p ent3p
GO:0045184	0.003000	11/15	establishment of protein localization	cog6p ric1p vps41p arf1p arf3p cog5p ypt52p cog7p cog8p gcs1p ent3p
GO:0015031	0.003000	11/15	protein transport	cog6p ric1p vps41p arf1p arf3p cog5p ypt52p cog7p cog8p gcs1p ent3p
GO:0006886	0.005000	9/15	intracellular protein transport	cog6p ric1p arf3p ypt52p cog5p cog7p vps41p cog8p gcs1p
GO:0044431	0.007000	8/15	Golgi apparatus part	cog6p ric1p snc1p arf1p cog5p cog7p cog8p gcs1p
GO:0048193	0.017000	8/15	Golgi vesicle transport	cog6p cog7p snc1p arf1p cog5p cog8p gcs1p ent3p
GO:0032258	0.027000	4/15	CVT pathway	cog6p cog5p cog8p cog7p
> BPM6/Module0
vps35p	get3p	arl3p	sys1p	got1p	pep8p	sft2p	are1p
GO:0015031	0.016000	7/8	protein transport	vps35p get3p arl3p sys1p got1p pep8p sft2p
GO:0045184	0.016000	7/8	establishment of protein localization	vps35p get3p arl3p sys1p got1p pep8p sft2p
GO:0016197	0.018000	5/8	endosome transport	vps35p sft2p pep8p got1p sys1p
GO:0046907	0.028000	7/8	intracellular transport	vps35p get3p arl3p sys1p got1p pep8p sft2p
> BPM6/Module1
cog6p	mrp8p	ric1p	eis1p	cog5p
> BPM7/Module0
slt2p	bck1p	clc1p
GO:0005057	0.032000	2/3	receptor signaling protein activity	slt2p bck1p
GO:0001101	0.032000	2/3	response to acid	slt2p bck1p
GO:0004702	0.032000	2/3	receptor signaling protein serine/threonine kinase activity	slt2p bck1p
GO:0006984	0.049000	2/3	ER-nucleus signaling pathway	slt2p bck1p
GO:0030968	0.049000	2/3	endoplasmic reticulum unfolded protein response	slt2p bck1p
GO:0035967	0.049000	2/3	cellular response to topologically incorrect protein	slt2p bck1p
GO:0034976	0.049000	2/3	response to endoplasmic reticulum stress	slt2p bck1p
GO:0034620	0.049000	2/3	cellular response to unfolded protein	slt2p bck1p
> BPM7/Module1
pex1p	pex6p	ede1p	skn7p	erg4p	adh1p	pex15p	arc18p	ecm33p
GO:0016562	0.002000	3/9	protein import into peroxisome matrix, receptor recycling	pex15p pex6p pex1p
GO:0043112	0.002000	3/9	receptor metabolic process	pex15p pex6p pex1p
GO:0001881	0.002000	3/9	receptor recycling	pex15p pex6p pex1p
GO:0005778	0.005000	3/9	peroxisomal membrane	pex15p pex6p pex1p
GO:0044438	0.005000	3/9	microbody part	pex15p pex6p pex1p
GO:0031903	0.005000	3/9	microbody membrane	pex15p pex6p pex1p
GO:0044439	0.005000	3/9	peroxisomal part	pex15p pex6p pex1p
GO:0005777	0.013000	3/9	peroxisome	pex15p pex6p pex1p
GO:0042579	0.013000	3/9	microbody	pex15p pex6p pex1p
> BPM8/Module0
cog6p	ypt7p	mvb12p	ypt52p	cog5p	ccz1p	arf3p	ypt53p	ent3p
GO:0007034	0.000000	8/9	vacuolar transport	cog6p ypt7p mvb12p cog5p ccz1p ypt52p ypt53p ent3p
GO:0046907	0.001000	9/9	intracellular transport	cog6p ypt7p mvb12p ypt52p cog5p ccz1p arf3p ypt53p ent3p
GO:0072594	0.001000	6/9	establishment of protein localization to organelle	cog6p mvb12p cog5p ccz1p ypt52p ypt53p
GO:0072666	0.001000	6/9	establishment of protein localization to vacuole	cog6p mvb12p cog5p ccz1p ypt52p ypt53p
GO:0006623	0.001000	6/9	protein targeting to vacuole	cog6p mvb12p cog5p ccz1p ypt52p ypt53p
GO:0045184	0.001000	9/9	establishment of protein localization	cog6p ypt7p mvb12p ypt52p cog5p ccz1p arf3p ypt53p ent3p
GO:0051649	0.001000	9/9	establishment of localization in cell	cog6p ypt7p mvb12p ypt52p cog5p ccz1p arf3p ypt53p ent3p
GO:0015031	0.001000	9/9	protein transport	cog6p ypt7p mvb12p ypt52p cog5p ccz1p arf3p ypt53p ent3p
GO:0006886	0.002000	7/9	intracellular protein transport	cog6p mvb12p ypt52p cog5p ccz1p arf3p ypt53p
GO:0006605	0.002000	6/9	protein targeting	cog6p mvb12p cog5p ccz1p ypt52p ypt53p
GO:0032561	0.007000	4/9	guanyl ribonucleotide binding	ypt7p ypt52p arf3p ypt53p
GO:0003924	0.007000	4/9	GTPase activity	ypt7p ypt52p arf3p ypt53p
GO:0019001	0.007000	4/9	guanyl nucleotide binding	ypt7p ypt52p arf3p ypt53p
GO:0005525	0.007000	4/9	GTP binding	ypt7p ypt52p arf3p ypt53p
> BPM8/Module1
vps35p	ypt31p	bor1p	hypothetical protein yol019w	pep8p
GO:0042147	0.038000	3/5	retrograde transport, endosome to Golgi	vps35p ypt31p pep8p
> BPM9/Module0
pex6p	bzz1p	skn7p	bls1p	pex1p	twf1p	pex15p	arc18p	jsn1p	ecm33p
GO:0016562	0.001000	3/10	protein import into peroxisome matrix, receptor recycling	pex15p pex1p pex6p
GO:0043112	0.001000	3/10	receptor metabolic process	pex15p pex1p pex6p
GO:0001881	0.001000	3/10	receptor recycling	pex15p pex1p pex6p
GO:0005778	0.008000	3/10	peroxisomal membrane	pex15p pex1p pex6p
GO:0044438	0.008000	3/10	microbody part	pex15p pex1p pex6p
GO:0031903	0.008000	3/10	microbody membrane	pex15p pex1p pex6p
GO:0044439	0.008000	3/10	peroxisomal part	pex15p pex1p pex6p
GO:0005777	0.018000	3/10	peroxisome	pex15p pex1p pex6p
GO:0042579	0.018000	3/10	microbody	pex15p pex1p pex6p
> BPM9/Module1
rvs167p	gim4p	slt2p	bck1p	aqy2p
> BPM10/Module0
rtg3p	alp1p	pep12p	xrn1p	bch2p	rtg2p	siw14p
> BPM10/Module1
thr4p	dnf2p	hypothetical protein yhr161c
> BPM11/Module0
snc1p	gcs1p	sro7p
GO:0006893	0.000000	3/3	Golgi to plasma membrane transport	snc1p gcs1p sro7p
> BPM11/Module1
snc2p	vps13p	sro77p
> BPM12/Module0
ypt7p	mvb12p	arf3p	ccz1p	ypt52p	vps41p	std1p	ent3p
GO:0015031	0.012000	7/8	protein transport	ypt7p mvb12p arf3p ccz1p ypt52p vps41p ent3p
GO:0045184	0.012000	7/8	establishment of protein localization	ypt7p mvb12p arf3p ccz1p ypt52p vps41p ent3p
GO:0046907	0.018000	7/8	intracellular transport	ypt7p mvb12p arf3p ccz1p ypt52p vps41p ent3p
> BPM12/Module1
vps27p	ypt31p	hypothetical protein yol019w
> BPM13/Module0
sch9p	vps27p	vps4p
> BPM13/Module1
wsc3p	sst2p	whi2p
> BPM14/Module0
vps27p	hypothetical protein yol019w	vps4p
GO:0045053	0.043000	2/3	protein retention in Golgi apparatus	vps27p vps4p
GO:0051651	0.043000	2/3	maintenance of location in cell	vps27p vps4p
GO:0032507	0.043000	2/3	maintenance of protein location in cell	vps27p vps4p
> BPM14/Module1
sla1p	vac8p	ccz1p	sst2p	whi2p	std1p
> BPM15/Module0
sho1p	qdr1p	spo14p	sds24p	wsc4p	exg1p	per1p	apm3p
> BPM15/Module1
snf4p	tpk3p	hypothetical protein yll054c	swa2p
> BPM16/Module0
bro1p	lsb6p	dal5p
> BPM16/Module1
vps33p	rad1p	sip2p	gpb2p	pbs2p	mrh1p	arn1p
> BPM17/Module0
bzz1p	bls1p	sur7p	jsn1p	msb3p	twf1p
> BPM17/Module1
rvs161p	rvs167p	skn1p
GO:0060988	0.012000	2/3	lipid tube assembly	rvs161p rvs167p
> BPM18/Module0
cap2p	prm8p	sur7p	msb3p
> BPM18/Module1
rvs161p	pkh3p	asg7p
GO:0000747	0.025000	2/3	conjugation with cellular fusion	rvs161p asg7p
GO:0000746	0.025000	2/3	conjugation	rvs161p asg7p
GO:0051704	0.037000	2/3	multi-organism process	rvs161p asg7p
> BPM19/Module0
syg1p	sfk1p	fab1p
> BPM19/Module1
gpa2p	mid2p	bul1p
> BPM20/Module0
ccz1p	vps41p	akr2p	std1p
> BPM20/Module1
tat2p	vps27p	hypothetical protein yol019w
> BPM21/Module0
rsb1p	std1p	akr2p	rod1p
> BPM21/Module1
tat2p	hypothetical protein yol019w	plb3p
